# Supplementary material for: Heterogeneity of the rice microbial community of the Chinese centuries‐old Honghe Hani rice terraces system
Source: Environ Microbiol. 2020 Jul 7;22(8):3429–45. doi: 10.1111/1462-2920.15114 (PMC7497281; doi:10.1111/1462-2920.15114)
Supplement: Supplementary file 14 — Table S5 Bacterial taxa from stems and roots that are significantly differentially abundant between the six rice subgroups using Wilcoxon signed rank tests. Only, significant P‐values <0.05 are indicated. [file EMI-22-3429-s014.xlsx]

## Sheet: 16S
Table_S5. Bacterial taxa from stems and roots that are differentially abundant between the different rice genotypes using Wilcoxon signed rank tests. Only, significant P-values < 0.05 are indicated.
		Wilcoxon test p value
		Landrace groups						Landrace groups vs. Modern groups								Modern groups
OTU_ID	taxonomy	Landrace1 / Landrace2	Landrace1 / Landrace3	Landrace1 / Landrace4	Landrace2 / Landrace3	Landrace2 / Landrace4	Landrace3 / Landrace4	Modern1 / Landrace1	Modern1 / Landrace2	Modern1 / Landrace3	Modern1 / Landrace4	Modern2 / Landrace1	Modern2 / Landrace2	Modern2 / Landrace3	Modern2 / Landrace4	Modern1 / Modern2
stems
3	Bacteria, Proteobacteria, Gammaproteobacteria, Enterobacterales, Erwiniaceae, Pantoea, NA			0.0245365		0.0474418	0.037615				0.00659743				0.0137663
4	Bacteria, Proteobacteria, Gammaproteobacteria, Enterobacterales, NA, NA, NA		0.00311714		0.00589321		0.000893285			0.00675868				0.0245365
7	Bacteria, Proteobacteria, Alphaproteobacteria, Rhizobiales, Xanthobacteraceae, NA, NA						0.0189613			0.0174619				0.00560844
8	Bacteria, Proteobacteria, Gammaproteobacteria, Enterobacterales, Erwiniaceae, NA, NA		0.00379676		0.0245365		0.00521095							0.0354202
12	Bacteria, Proteobacteria, Gammaproteobacteria, Enterobacterales, Enterobacteriaceae, Enterobacter, NA	0.0319835	0.0319835					0.00225834				0.00355232
14	Bacteria, Proteobacteria, Gammaproteobacteria, Burkholderiales, Comamonadaceae, Acidovorax, Acidovorax_sp._3Re21					0.0189613	0.0086236				0.049415
19	Bacteria, Proteobacteria, Alphaproteobacteria, Rhizobiales, Pleomorphomonadaceae, NA, NA		0.00320856		0.0319835	0.0365151	0.000491669			0.0456585	0.0245365				0.00582921
22	Bacteria, Proteobacteria, Gammaproteobacteria, Pseudomonadales, Pseudomonadaceae, Pseudomonas, NA					0.0365151									0.0492707
23	Bacteria, Firmicutes, Bacilli, NA, NA, NA, NA			0.0488891
43	Bacteria, Proteobacteria, Alphaproteobacteria, Rhizobiales, Beijerinckiaceae, Methylobacterium-Methylorubrum, NA			0.0488891			0.0189613				0.00761871		0.0365151		0.00190019
47	Bacteria, Proteobacteria, Alphaproteobacteria, Caulobacterales, Caulobacteraceae, Asticcacaulis, Asticcacaulis_sp._JH4		0.00203966		0.011262		0.000491669			0.0189613		0.0372416			0.00907891
50	Bacteria, Proteobacteria, Alphaproteobacteria, Sphingomonadales, Sphingomonadaceae, Novosphingobium, NA					0.00415381	0.00207355				0.0365151				0.00234182
56	Bacteria, Firmicutes, Clostridia, Clostridiales, Clostridiaceae, Clostridium_sensu_stricto_1, NA		0.0108915		0.0365151		0.00207355			0.00234182				0.000893285
57	Bacteria, Proteobacteria, Alphaproteobacteria, Rhizobiales, Rhizobiaceae, Allorhizobium-Neorhizobium-Pararhizobium-Rhizobium, Noccaea_caerulescens			0.0488891		0.0365151	0.00207355				0.0245365				0.00190019
66	Bacteria, Proteobacteria, Alphaproteobacteria, Sphingomonadales, Sphingomonadaceae, Sphingomonas, NA											0.00491125			0.00606218
70	Bacteria, Proteobacteria, Alphaproteobacteria, Rhizobiales, Beijerinckiaceae, Methylocystis, NA						0.0365151								0.0362596
79	Bacteria, Actinobacteriota, Actinobacteria, Micrococcales, Microbacteriaceae, Curtobacterium, NA		0.0453465							0.0404802				0.0245365	0.0444772
105	Bacteria, Proteobacteria, Gammaproteobacteria, Enterobacterales, Enterobacteriaceae, Escherichia-Shigella, Streptomyces_sp._Q1		0.0451647				0.00283834				0.0217702				0.00659743
111	Bacteria, Proteobacteria, Alphaproteobacteria, Rhizobiales, Rhizobiaceae, Ensifer, Rhizobium_sp.				0.0444772		0.0086236			0.00462992
130	Bacteria, Proteobacteria, Alphaproteobacteria, Rhizobiales, Beijerinckiaceae, Methylobacterium-Methylorubrum, Methylobacterium_gossipiicola		0.0474418									0.00207355	0.0108673		0.00367833
135	Bacteria, Proteobacteria, Alphaproteobacteria, Rhizobiales, Rhizobiaceae, Aureimonas, Aureimonas_ureilytica												0.0488891	0.0488891	0.0229326
136	Bacteria, Proteobacteria, Gammaproteobacteria, Aeromonadales, Aeromonadaceae, Aeromonas, Aeromonas_sp._SCB-1		0.045265		0.0229431		0.00491125				0.0217702
139	Bacteria, Proteobacteria, Alphaproteobacteria, Acetobacterales, Acetobacteraceae, Acidisoma, Acidisoma_tundrae					0.0365151							0.0140129	0.0330908
164	Bacteria, Proteobacteria, Alphaproteobacteria, Caulobacterales, Caulobacteraceae, Asticcacaulis, NA		0.00962262		0.0430795		0.0189613			0.00323132				0.00560844
169	Bacteria, Actinobacteriota, Actinobacteria, Corynebacteriales, Mycobacteriaceae, Mycobacterium, NA						0.0189613								0.00907891
181	Bacteria, Proteobacteria, Gammaproteobacteria, Burkholderiales, Oxalobacteraceae, Herbaspirillum, NA								0.0217702				0.0330908
182	Bacteria, Proteobacteria, Gammaproteobacteria, Burkholderiales, Comamonadaceae, Kinneretia, NA						0.0365151			0.0488891
209	Bacteria, Proteobacteria, Alphaproteobacteria, Rhizobiales, Rhizobiales_Incertae_Sedis, NA, NA									0.0217702
220	Bacteria, Proteobacteria, Alphaproteobacteria, Rhizobiales, Rhizobiaceae, Allorhizobium-Neorhizobium-Pararhizobium-Rhizobium, NA						0.0365151								0.00582921	0.0488891
224	Bacteria, Proteobacteria, Alphaproteobacteria, Rhizobiales, Rhizobiales_Incertae_Sedis, Phreatobacter, NA		0.0474418							0.0217702
274	Bacteria, Actinobacteriota, Actinobacteria, Frankiales, Geodermatophilaceae, Klenkia, Klenkia_soli									0.0217702				0.0330908
309	Bacteria, Proteobacteria, Alphaproteobacteria, Caulobacterales, Caulobacteraceae, Caulobacter, NA				0.0430422		0.0189613			0.00323132				0.00560844
318	Bacteria, Proteobacteria, Alphaproteobacteria, Sphingomonadales, Sphingomonadaceae, Novosphingobium, Novosphingobium_sp._DR_3-11		0.0225378				0.0365151			0.0084444
378	Bacteria, Actinobacteriota, Actinobacteria, Frankiales, Nakamurellaceae, Nakamurella, NA		0.0474418							0.0217702
445	Bacteria, Proteobacteria, Alphaproteobacteria, Sphingomonadales, Sphingomonadaceae, Novosphingobium, Novosphingobium_fluoreni	0.0474418							0.0217702				0.0330908
518	Bacteria, Proteobacteria, Gammaproteobacteria, Burkholderiales, Comamonadaceae, Ideonella, NA		0.0225378				0.0365151			0.0084444				0.0140129
811	Bacteria, Proteobacteria, Gammaproteobacteria, Burkholderiales, Burkholderiaceae, Pandoraea, NA		0.00950782		0.042207		0.0189613			0.00323132				0.00560844
roots
6	Bacteria, Myxococcota, Myxococcia, Myxococcales, Myxococcaceae, P3OB-42, NA									0.00275987				0.0196287
7	Bacteria, Proteobacteria, Alphaproteobacteria, Rhizobiales, Xanthobacteraceae, NA, NA				0.0107575					0.0223788				0.0307224
10	Bacteria, Firmicutes, Bacilli, Bacillales, Bacillaceae, Bacillus, NA		0.0265677					0.0333046				0.0384667
11	Bacteria, Proteobacteria, Gammaproteobacteria, Burkholderiales, Burkholderiaceae, Burkholderia-Caballeronia-Paraburkholderia, NA		0.00470745	0.00125363	0.00175666					0.00284259		0.02422		4.99345e-05		0.0125043
23	Bacteria, Firmicutes, Bacilli, NA, NA, NA, NA											0.0382527
31	Bacteria, Actinobacteriota, Actinobacteria, Micrococcales, Micrococcaceae, NA, NA											0.0464902	0.0121014	0.011525
44	Bacteria, Myxococcota, Myxococcia, Myxococcales, Myxococcaceae, NA, NA	0.00234262	0.0113264		0.000261168	0.0343439	0.000864031		0.0057279		0.00232303		0.00475609	0.0445809	0.0158515
57	Bacteria, Proteobacteria, Alphaproteobacteria, Rhizobiales, Rhizobiaceae, Allorhizobium-Neorhizobium-Pararhizobium-Rhizobium, Noccaea_caerulescens					0.0214026	0.0120142
68	Bacteria, Proteobacteria, Alphaproteobacteria, Rhizobiales, Rhodomicrobiaceae, Rhodomicrobium, NA	0.00487169	0.00707665		0.0107575		0.00470745	0.0464902	0.0287948				0.00728275	0.0134079
71	Bacteria, Myxococcota, Myxococcia, Myxococcales, Anaeromyxobacteraceae, Anaeromyxobacter, NA									0.0134685
73	Bacteria, Proteobacteria, Gammaproteobacteria, Burkholderiales, Comamonadaceae, NA, NA		0.00598449		0.000226897					0.00305339	0.0461223			0.00283034
76	Bacteria, Proteobacteria, Gammaproteobacteria, Methylococcales, Methylomonadaceae, Methylomonas, NA		0.000805975		4.99345e-05		0.00401685		0.0333363	0.000377962				0.00475609
77	Bacteria, Acidobacteriota, Holophagae, Holophagales, Holophagaceae, Geothrix, NA				0.0240818									0.010401
85	Bacteria, Actinobacteriota, Actinobacteria, Kineosporiales, Kineosporiaceae, NA, NA				0.0152832						0.0117149			0.0307602
86	Bacteria, Proteobacteria, Alphaproteobacteria, Azospirillales, Azospirillaceae, Azospirillum, Azospirillum_sp._B510	0.0344119	0.000805975		0.00441776					0.00146745				0.0189937
103	Bacteria, Proteobacteria, Gammaproteobacteria, Burkholderiales, Gallionellaceae, Sideroxydans, NA		0.00922241		0.0333046					0.000842241				0.00695261
106	Bacteria, Fibrobacterota, Fibrobacteria, Fibrobacterales, BBMC-4, metagenome, NA	0.0428794					0.0288071
112	Bacteria, Myxococcota, Polyangia, Haliangiales, Haliangiaceae, Haliangium, NA	0.0233232		0.0307224			0.0323156		0.0108334				0.0313699
114	Bacteria, Proteobacteria, Gammaproteobacteria, Burkholderiales, Comamonadaceae, Hydrogenophaga, NA		0.00596431		0.00128604		0.0431421			0.00457039				0.0201161
118	Bacteria, Actinobacteriota, Actinobacteria, Kineosporiales, Kineosporiaceae, Kineosporia, Kineosporia_aurantiaca		0.0016799		0.00015885		0.00470745			0.00127755	0.00766906		0.0129138	0.000261168
138	Bacteria, Actinobacteriota, Actinobacteria, NA, NA, NA, NA		0.0317681		0.0134079						0.0464902
143	Bacteria, Proteobacteria, Gammaproteobacteria, Burkholderiales, Comamonadaceae, Rhodoferax, metagenome				0.0108334	0.0440591
145	Bacteria, Proteobacteria, Gammaproteobacteria, Methylococcales, Methylomonadaceae, Methylomonas, Methylomonas_sp._R-45371				0.0307304	0.0164912		0.00521176	0.0360716	0.0112896		0.0301523		0.0478614
153	Bacteria, Proteobacteria, Gammaproteobacteria, Burkholderiales, Rhodocyclaceae, Uliginosibacterium, NA		0.0125978	0.0276246						4.50847e-05	0.000538884			0.00625676
157	Bacteria, Proteobacteria, Alphaproteobacteria, Azospirillales, Azospirillaceae, Azospirillum, NA		0.0015967	0.00125363	0.00558369					1.12165e-05				0.00211696
169	Bacteria, Actinobacteriota, Actinobacteria, Corynebacteriales, Mycobacteriaceae, Mycobacterium, NA							0.000864031	0.0004409		0.0159819					0.00306012
179	Bacteria, Actinobacteriota, Actinobacteria, Kineosporiales, Kineosporiaceae, Quadrisphaera, metagenome				0.00517621						0.00145199
180	Bacteria, Actinobacteriota, Actinobacteria, Micrococcales, Intrasporangiaceae, NA, NA		0.00369994		0.000538884		0.0167237			0.00221652				0.00475609
182	Bacteria, Proteobacteria, Gammaproteobacteria, Burkholderiales, Comamonadaceae, Kinneretia, NA		0.00954298			0.00440346
185	Bacteria, Actinobacteriota, Actinobacteria, Micrococcales, Cellulomonadaceae, Pseudactinotalea, Actinotalea_sp._VITPRS8	0.0153558		0.0292639			0.0457166		0.00661156				0.0178382
194	Bacteria, Proteobacteria, Gammaproteobacteria, Xanthomonadales, Xanthomonadaceae, Lysobacter, NA	0.00175666	0.000226897		0.0307224			0.000133388
195	Bacteria, Actinobacteriota, Coriobacteriia, OPB41, NA, NA, NA	0.00625676	0.0243957					0.0129138					0.0134079	0.0464902
197	Bacteria, Actinobacteriota, Actinobacteria, Micrococcales, Micrococcaceae, Pseudarthrobacter, NA												0.0386859
204	Bacteria, Proteobacteria, Gammaproteobacteria, Burkholderiales, Comamonadaceae, Rhodoferax, NA		0.000802494		0.00475609					0.00461882				0.0125978
209	Bacteria, Proteobacteria, Alphaproteobacteria, Rhizobiales, Rhizobiales_Incertae_Sedis, NA, NA				0.0163346						0.0265677
220	Bacteria, Proteobacteria, Alphaproteobacteria, Rhizobiales, Rhizobiaceae, Allorhizobium-Neorhizobium-Pararhizobium-Rhizobium, NA											0.0175758		0.0317681
221	Bacteria, Myxococcota, Polyangia, Polyangiales, Polyangiaceae, Pajaroellobacter, NA	0.00295306					0.0125712		0.00015885	0.0122074			0.00358025
222	Bacteria, Campilobacterota, Campylobacteria, Campylobacterales, Sulfurospirillaceae, Sulfurospirillum, NA	0.0153558		0.0293058			0.0457166		0.00195506				0.0178613
224	Bacteria, Proteobacteria, Alphaproteobacteria, Rhizobiales, Rhizobiales_Incertae_Sedis, Phreatobacter, NA		0.0241099		0.0163346		0.0480548
246	Bacteria, Firmicutes, Bacilli, Paenibacillales, Paenibacillaceae, Paenibacillus, NA			0.00916482	0.0461223					0.00723608				0.00211696
249	Bacteria, Acidobacteriota, Holophagae, Holophagales, Holophagaceae, NA, NA		0.00221652	0.0134685	0.00887142					0.0146351				0.0125978
250	Bacteria, Firmicutes, Clostridia, Clostridiales, Clostridiaceae, Clostridium_sensu_stricto_1, Clostridium_sp._mbf_VZ_132				0.00470745						0.00154032
257	Bacteria, Proteobacteria, Gammaproteobacteria, Burkholderiales, Comamonadaceae, Pelomonas, Pelomonas_soli		0.02422			0.0384667		0.0015967
263	Bacteria, Bacteroidota, Bacteroidia, Flavobacteriales, Flavobacteriaceae, Flavobacterium, NA							0.02422
264	Bacteria, Proteobacteria, Alphaproteobacteria, Rhizobiales, Ancalomicrobiaceae, Ancalomicrobium, NA	0.0230798	0.00596431		0.000538884		0.0033699			0.0265677	0.0386859		0.0384667	0.0125712
267	Bacteria, Cyanobacteria, Cyanobacteriia, Cyanobacteriales, Oscillatoriaceae, Oscillatoria_PCC-10802, Oscillatoria_princeps_CCALA_1115		0.0312493							0.00517621				0.0344119
271	Bacteria, Actinobacteriota, Actinobacteria, Micrococcales, Cellulomonadaceae, NA, NA				0.0307224	0.0163947					0.0257408
272	Bacteria, Firmicutes, Clostridia, Clostridiales, Clostridiaceae, Clostridium_sensu_stricto_12, NA	0.00661156							0.00211696		0.0457166		0.00792232
278	Bacteria, Firmicutes, Bacilli, Bacillales, Planococcaceae, Paenisporosarcina, NA							0.0124551
280	Bacteria, Proteobacteria, Gammaproteobacteria, Burkholderiales, Burkholderiaceae, Pandoraea, NA		0.00295306	0.0344119	0.00369994						0.0224787			0.0107575
290	Bacteria, Proteobacteria, Gammaproteobacteria, Burkholderiales, Gallionellaceae, Candidatus_Nitrotoga, NA	0.00295306		0.033543			0.0125712		0.00015885							0.0417545
295	Bacteria, Campilobacterota, Campylobacteria, Campylobacterales, Sulfurimonadaceae, Sulfuricurvum, NA	0.0344119											0.0386859
301	Bacteria, Actinobacteriota, Actinobacteria, Kineosporiales, Kineosporiaceae, Quadrisphaera, NA							0.02422			0.0384667					0.0209595
310	Bacteria, Chloroflexi, Anaerolineae, Anaerolineales, Anaerolineaceae, NA, NA			0.0497219	0.00549586	0.0461223				0.033496					0.0106685
319	Bacteria, Firmicutes, Clostridia, Clostridiales, Clostridiaceae, Clostridium_sensu_stricto_9, NA									0.0372828
327	Bacteria, Proteobacteria, Gammaproteobacteria, Burkholderiales, Comamonadaceae, Leptothrix, NA				0.0163346		0.0480548			0.0453634				0.0478614
328	Bacteria, Proteobacteria, Alphaproteobacteria, Rhizobiales, Xanthobacteraceae, Nitrobacter, NA		0.0170721		0.0479265					0.018597				0.0200393
338	Bacteria, Firmicutes, Clostridia, Peptostreptococcales-Tissierellales, Peptostreptococcaceae, NA, NA							0.0330459
351	Bacteria, Bacteroidota, Bacteroidia, Bacteroidales, Paludibacteraceae, NA, NA		0.00728275		0.00125363		0.011969		0.0229007	0.00211696				0.00878384
369	Bacteria, Spirochaetota, Spirochaetia, Spirochaetales, Spirochaetaceae, Salinispira, metagenome	0.0317681	0.00945087			0.0167237				0.033543
386	Bacteria, Proteobacteria, Gammaproteobacteria, Methylococcales, Methylomonadaceae, Crenothrix, NA					0.0329436		0.0264321		0.0437295		0.0300952		0.0478447
397	Bacteria, Fibrobacterota, Fibrobacteria, Fibrobacterales, BBMC-4, NA, NA			0.0292639						0.0265562
400	Bacteria, Actinobacteriota, Actinobacteria, Micrococcales, Bogoriellaceae, Georgenia, metagenome		0.02422					0.0015967				0.0145949
401	Bacteria, Myxococcota, Polyangia, Polyangiales, BIrii41, NA, NA															0.0417545
421	Bacteria, Proteobacteria, Alphaproteobacteria, Azospirillales, Azospirillaceae, Azospirillum, Azospirillum_picis		0.00507864		0.0183382				0.0199519	0.00043871				0.00598449
426	Bacteria, Proteobacteria, Gammaproteobacteria, Methylococcales, Methylococcaceae, Candidatus_Methylospira, NA		0.0358687		0.00470745		0.0176792	0.00305339			0.000127361			0.0478447		0.00492032
430	Bacteria, Bacteroidota, Bacteroidia, Bacteroidales, Paludibacteraceae, Paludibacter, Paludibacter_propionicigenes_WB4															0.0417545
459	Bacteria, Patescibacteria, Gracilibacteria, JGI_0000069-P22, NA, NA, NA										0.0145949
479	Bacteria, Actinobacteriota, Actinobacteria, Streptosporangiales, Thermomonosporaceae, Actinocorallia, NA															0.0417545
484	Bacteria, Chloroflexi, Anaerolineae, Anaerolineales, Anaerolineaceae, NA, metagenome									0.0453634
512	Bacteria, Nitrospirota, 4-29-1, NA, NA, NA, NA	0.0153558					0.0457166		0.00728275
520	Bacteria, Proteobacteria, Alphaproteobacteria, NA, NA, NA, NA							0.02422
529	Bacteria, Bacteroidota, Bacteroidia, Bacteroidales, Bacteroidetes_BD2-2, NA, NA						0.00598449						0.00358025
533	Bacteria, Nitrospirota, Thermodesulfovibrionia, NA, NA, NA, NA		0.0241099	0.0134685				0.0440591	0.0333046					0.0478447
538	Bacteria, Verrucomicrobiota, Verrucomicrobiae, Chthoniobacterales, Terrimicrobiaceae, Terrimicrobium, NA										0.0384667
563	Bacteria, Cyanobacteria, Vampirivibrionia, Obscuribacterales, Obscuribacteraceae, Candidatus_Obscuribacter, NA										0.0384667
574	Bacteria, Bacteroidota, Bacteroidia, Sphingobacteriales, NA, NA, NA	0.0344119											0.0386859
587	Bacteria, Proteobacteria, Alphaproteobacteria, Rhizobiales, Xanthobacteraceae, Bradyrhizobium, NA		0.0307224											0.0338809
604	Bacteria, Firmicutes, Clostridia, Clostridiales, Clostridiaceae, Clostridium_sensu_stricto_8, NA										0.0384667
618	Bacteria, Proteobacteria, Alphaproteobacteria, Rhizobiales, Beijerinckiaceae, Methylocystis, Methylocystis_heyeri								0.0199519
630	Bacteria, Patescibacteria, Saccharimonadia, Saccharimonadales, NA, NA, NA		0.0241099		0.0307224			0.0015967			0.00211696	0.0145949			0.0193104
650	Bacteria, Proteobacteria, Gammaproteobacteria, Methylococcales, Methylococcaceae, NA, NA										0.0384667
657	Bacteria, Proteobacteria, Alphaproteobacteria, Rhizobiales, Beijerinckiaceae, Roseiarcus, NA								0.0199519
658	Bacteria, Chloroflexi, Anaerolineae, Anaerolineales, Anaerolineaceae, Longilinea, NA	0.00661156		0.013601	0.0162642	0.008228			0.000538884		0.000827569		0.00795744		0.0100186
659	Bacteria, Actinobacteriota, Actinobacteria, Micrococcales, Cellulomonadaceae, Actinotalea, NA					0.0322744					0.00552686				0.0358687
699	Bacteria, Chloroflexi, KD4-96, NA, NA, NA, NA															0.0417545
859	Bacteria, Chloroflexi, Anaerolineae, Anaerolineales, Anaerolineaceae, Leptolinea, metagenome										0.0145949
867	Bacteria, Acidobacteriota, Holophagae, Holophagales, Holophagaceae, Geothrix, metagenome										0.0384667
919	Bacteria, Acidobacteriota, Acidobacteriae, Bryobacterales, Bryobacteraceae, Bryobacter, NA	0.0344119							0.00598449				0.0386859
