# Supplementary material for: Heterogeneity of the rice microbial community of the Chinese centuries‐old Honghe Hani rice terraces system
Source: Environ Microbiol. 2020 Jul 7;22(8):3429–45. doi: 10.1111/1462-2920.15114 (PMC7497281; doi:10.1111/1462-2920.15114)
Supplement: Supplementary file 15 — Table S6 Fungal taxa from stems and roots that are significantly differentially abundant between the six rice subgroups using Wilcoxon signed rank tests. Only, significant P‐values <0.05 are indicated. [file EMI-22-3429-s015.xlsx]

## Sheet: ITS
Table_S6. Fungal taxa from stems and roots that are differentially abundant between the different rice genotypes using Wilcoxon signed rank tests. Only, significant P-values < 0.05 are indicated.
		Wilcoxon test p value
		Landrace groups						Landrace groups vs. Modern groups								Modern groups
OTU_ID	taxonomy	Landrace1 / Landrace2	Landrace1 / Landrace3	Landrace1 / Landrace4	Landrace2 / Landrace3	Landrace2 / Landrace4	Landrace3 / Landrace4	Modern1 / Landrace1	Modern1 / Landrace2	Modern1 / Landrace3	Modern1 / Landrace4	Modern2 / Landrace1	Modern2 / Landrace2	Modern2 / Landrace3	Modern2 / Landrace4	Modern1 / Modern2
stems
1	Fungi, Ascomycota, Dothideomycetes, Pleosporales, Didymellaceae, NA, NAa		0.00818491						0.00319839	0.000206713	0.00252426		0.0181382	0.00153028	0.0188185
2	Fungi, Basidiomycota, Agaricomycetes, Cantharellales, Ceratobasidiaceae, NA, Ceratobasidiaceae_sp	0.0174638		0.0254529		0.000143943	0.0144561		0.000144172	0.0453871			0.0135589		0.0336679
3	Fungi, Ascomycota, Dothideomycetes, Capnodiales, Cladosporiaceae, NA, Cladosporiaceae_sp	0.0253956				0.0015741	0.0158814		0.00910444				0.000466291	0.0257135
4	Fungi, Basidiomycota, Tremellomycetes, Tremellales, Rhynchogastremataceae, Papiliotrema, Papiliotrema_terrestris	0.0125858	0.00176189				0.0148679	0.00330812			0.0396485	0.0429626
5	Fungi, Ascomycota, Dothideomycetes, Pleosporales, NA, NA, NA		0.0034604		0.00893273		5.48622e-05			0.0183543	0.00184714			0.000350188
8	Fungi, Ascomycota, Sordariomycetes, Magnaporthales, Magnaporthaceae, Falciphora, Falciphora_oryzae	1.41794e-06	0.00267806		0.00153028	5.48532e-05	0.0144561		8.87936e-09	0.000316458		0.0253956	0.000177985			0.00737953
9	Fungi, Basidiomycota, Tremellomycetes, Tremellales, Trimorphomycetaceae, Saitozyma, NA									0.0306628						0.0137673
10	Fungi, Ascomycota, Dothideomycetes, Pleosporales, Didymellaceae, Didymella, Didymella_rosea	5.2684e-05			0.000144172	1.27163e-05			1.37219e-05	0.00737953		0.0497613	1.03205e-05	0.00578398
11	Fungi, Ascomycota, Sordariomycetes, Coniochaetales, Coniochaetaceae, Lecythophora, Lecythophora_sp					0.0125858	0.0125858	0.0125858	0.0125858	0.0125858						0.00737953
12	Fungi, Ascomycota, Dothideomycetes, Pleosporales, Pleosporaceae, Alternaria, Alternaria_sp	0.00532556			0.00821282				0.0105038				0.00055066	0.0242831	0.0151261
13	Fungi, Ascomycota, Dothideomycetes, Pleosporales, Didymellaceae, Neoascochyta, Neoascochyta_paspali		1.19365e-05		0.000537399		0.000283385	0.00475405	0.0272082		0.0209497			1.37219e-05		0.00529663
14	Fungi, Ascomycota, Dothideomycetes, Pleosporales, Phaeosphaeriaceae, NA, Phaeosphaeriaceae_sp	0.0152693	0.0368642						0.00743806	0.00956181		0.0361829				0.0214344
15	Fungi, Basidiomycota, Agaricomycetes, NA, NA, NA, Agaricomycetes_sp		0.0102066		0.0490073		0.0376142	0.00103627	0.00987602		0.00724845	0.000164409	0.00318763		0.00194396
16	Fungi, NA, NA, NA, NA, NA, NA				0.0336679	0.0178686			0.00217794				0.00338285
17	Fungi, Basidiomycota, Microbotryomycetes, Sporidiobolales, Sporidiobolaceae, Sporobolomyces, Sporobolomyces_ruberrimus	0.00544717	0.0220405			0.0135742	0.0445973	0.00160363			0.00856572		0.0431938
19	Fungi, Basidiomycota, Ustilaginomycetes, Ustilaginales, Ustilaginaceae, NA, Ustilaginaceae_sp	0.000705625	1.44401e-06			0.0165704	0.000220143		0.0353397	0.000826042			0.00737953	1.39451e-05
21	Fungi, Basidiomycota, Microbotryomycetes, Microbotryales, Ustilentylomataceae, Microbotryozyma, Microbotryozyma_collariae			0.00156127		0.00261519	0.000144172	0.00856572	0.0257135		3.91599e-05				0.00489609	0.00484514
22	Fungi, Ascomycota, Sordariomycetes, Xylariales, Microdochiaceae, Microdochium, Microdochium_novae-zelandiae	0.0011247			0.00096649			0.0471763	1.03205e-05	0.00614025	0.00821282		0.000542669
23	Fungi, Ascomycota, Sordariomycetes, NA, NA, NA, Sordariomycetes_sp		0.0429721
24	Fungi, Ascomycota, Sordariomycetes, Hypocreales, Hypocreales_fam_Incertae_sedis, NA, Hypocreales_fam_Incertae_sedis_sp					0.0204387	0.00878367					0.000602443	0.000316458	6.15975e-05	0.018772	4.12676e-05
26	Fungi, Basidiomycota, Tremellomycetes, Tremellales, Bulleribasidiaceae, Hannaella, Hannaella_zeae	0.000154286	0.00127613		0.0490073	0.00398483		0.00156127	0.0173081				0.000316458	0.00451114		0.00772519
27	Fungi, Basidiomycota, Tremellomycetes, Tremellales, Bulleribasidiaceae, Hannaella, Hannaella_sp							0.0477856
29	Fungi, Ascomycota, Dothideomycetes, Capnodiales, Cladosporiaceae, Cladosporium, Cladosporium_grevilleae	0.00821282	5.80763e-08	0.00055066	0.00101048		0.0392472	0.000687541		0.000153032		0.00319187		7.98746e-05
31	Fungi, Chytridiomycota, Rhizophydiomycetes, Rhizophydiales, Rhizophydiaceae, Rhizophydium, Rhizophydium_planktonicum					0.00920178	0.00846637	0.00821282	0.000144172	0.000138369		0.0306628	0.00179084	0.0015741
33	Fungi, Basidiomycota, Exobasidiomycetes, Georgefischeriales, Gjaerumiaceae, Gjaerumia, Gjaerumia_minor	0.0219239	0.00216065			0.0214054	0.00519467		0.0188311	0.00267447			0.0207334	0.00136266
34	Fungi, Ascomycota, Dothideomycetes, Pleosporales, Dictyosporiaceae, Dictyosporium, Dictyosporium_heptasporum	0.0217997		0.000426472	0.00182867	2.74652e-05	0.00261519	0.0220405	0.000153032		0.0429626	0.000765918	1.27163e-05	0.0109732
35	Fungi, Basidiomycota, Ustilaginomycetes, Ustilaginales, Ustilaginaceae, Kalmanozyma, Kalmanozyma_fusiformata			0.0392472		0.0276087	0.0174165				0.00362416		0.0426267	0.0377862		0.00419993
36	Fungi, Ascomycota, Sordariomycetes, Hypocreales, Nectriaceae, Gibberella, Gibberella_tricincta			0.0181967			0.00529663	0.000537399	0.00487494	4.45895e-05						0.0287874
37	Fungi, Ascomycota, Dothideomycetes, NA, NA, NA, Dothideomycetes_sp									0.0125858						0.00761824
38	Fungi, Basidiomycota, Tremellomycetes, Tremellales, Bulleribasidiaceae, Hannaella, Hannaella_kunmingensis	0.00821282			0.0306628	0.00212163			0.00341111			0.0370933	0.000316458	0.0266735
39	Fungi, Ascomycota, Sordariomycetes, Hypocreales, Nectriaceae, NA, Nectriaceae_sp		0.00133921		0.000283385		0.0305089		0.0391304	0.0230572		0.0305089	0.0141211
40	Fungi, Ascomycota, Sordariomycetes, Hypocreales, Nectriaceae, NA, NA	0.0120039		0.00821282							0.0440223		0.00142456	0.0144561	0.000824808	0.0125858
42	Fungi, Monoblepharomycota, Monoblepharidomycetes, NA, NA, NA, Monoblepharidomycetes_sp		0.00194396		0.00781536	0.0180462	1.37219e-05			5.88098e-06				0.000542669
45	Fungi, Ascomycota, Saccharomycetes, Saccharomycetales, Phaffomycetaceae, Cyberlindnera, Cyberlindnera_saturnus	0.00821282			0.0219599	0.0317724			0.00153028				0.00910444
47	Fungi, Ascomycota, Sordariomycetes, Hypocreales, Hypocreales_fam_Incertae_sedis, Ustilaginoidea, Ustilaginoidea_virens	0.000655567	5.88098e-06			0.00526592	0.000144172		4.12676e-05	3.97268e-08		0.0253956		0.00133593		0.00737953
54	Fungi, Ascomycota, Dothideomycetes, Dothideales, Aureobasidiaceae, Aureobasidium, Aureobasidium_namibiae			0.0254529		0.0180462	0.000542669	0.00109197	0.000484104	6.28306e-07				0.00092739
55	Fungi, Basidiomycota, Tremellomycetes, Tremellales, Bulleribasidiaceae, Hannaella, Hannaella_luteola				0.0219599		0.00501509	0.00821282	0.00153028		0.000120462			0.00434721		9.32139e-05
58	Fungi, Ascomycota, Dothideomycetes, Pleosporales, NA, NA, Pleosporales_sp	0.0338028		0.0254529	0.00781805		0.00529685			0.0254529			0.00142456		0.000824808	0.0017536
67	Fungi, Basidiomycota, Tremellomycetes, Tremellales, Trimorphomycetaceae, Saitozyma, Saitozyma_paraflava	0.00821282	2.74652e-05	0.0125858				0.000287989				1.19365e-05
69	Fungi, Basidiomycota, Microbotryomycetes, Sporidiobolales, Sporidiobolaceae, Rhodotorula, Rhodotorula_glutinis	0.0230572			0.00281027		0.00878367		0.0349504					0.0155403
75	Fungi, Ascomycota, Sordariomycetes, Glomerellales, Plectosphaerellaceae, Plectosphaerella, Plectosphaerella_sp											0.00156127	0.00204724	0.0126973	0.00133921	0.000460136
81	Fungi, Basidiomycota, Malasseziomycetes, Malasseziales, Malasseziaceae, Malassezia, Malassezia_restricta	0.0195512	0.00539589				0.0227421
84	Fungi, Ascomycota, Dothideomycetes, Pleosporales, Didymosphaeriaceae, Paraphaeosphaeria, Paraphaeosphaeria_sardoa		0.0255196	0.0373009	0.0219599	0.0317724		0.00205328	0.00153028							0.0144561
87	Fungi, Ascomycota, Leotiomycetes, Helotiales, Helotiaceae, Articulospora, Articulospora_sp	0.0222739		0.000316458					0.0436176		0.0011247		0.00387934	0.00724845	0.000164409
91	Fungi, Ascomycota, Dothideomycetes, Pleosporales, Massarinaceae, Massarina, Massarina_sp		0.000687541		0.00781536		0.00529663			4.45895e-05				0.000830527
94	Fungi, Ascomycota, NA, NA, NA, NA, Ascomycota_sp		0.00539589		0.0306628		0.0227421			0.000850273		0.0253956				0.00737953
95	Fungi, Basidiomycota, Tremellomycetes, Tremellales, Bulleribasidiaceae, Hannaella, Hannaella_sinensis							0.0257135				0.0253956
97	Fungi, Ascomycota, Sordariomycetes, Trichosphaeriales, Trichosphaeriaceae, Nigrospora, NA		5.88098e-06	0.0125858	0.000283385		0.0287326			3.97268e-08	0.00263491			6.33646e-06	0.0142142
106	Fungi, Ascomycota, Sordariomycetes, Hypocreales, Nectriaceae, Fusarium, Fusarium_acutatum							0.0162525	0.0147132				0.0482039
112	Fungi, Basidiomycota, Pucciniomycotina, Microbotryomycetes, Microbotryomycetes incertae sedis, NA, NA b							0.00856572	0.00475405	0.00153028	0.0028695	0.00614025	0.00318763	0.00104035	0.00194396
114	Fungi, Basidiomycota, Tremellomycetes, Tremellales, Trimorphomycetaceae, Saitozyma, Saitozyma_podzolica				0.0219599	0.0317724		0.0162525	0.00153028				0.00910444
120	Fungi, Basidiomycota, Tremellomycetes, Tremellales, Tremellaceae, Cryptococcus, Cryptococcus_sp	0.00821282			0.0219599	0.0317724			0.00153028			0.0155111		0.0352749		0.00359632
129	Fungi, Basidiomycota, Microbotryomycetes, Sporidiobolales, Sporidiobolaceae, Sporobolomyces, Sporobolomyces_patagonicus	0.003662			0.0112904	0.0180462			0.000484104				0.00434721
131	Fungi, Basidiomycota, Tremellomycetes, Tremellales, Bulleribasidiaceae, Hannaella, Hannaella_oryzae											0.0155111		0.0352749		0.00359632
132	Fungi, Ascomycota, Dothideomycetes, Pleosporales, Cucurbitariaceae, Pyrenochaetopsis, Pyrenochaetopsis_pratorum		0.0207334	0.0260158						0.00529663	0.00757698			0.0219783	0.0287874
137	Fungi, Ascomycota, Dothideomycetes, Capnodiales, Cladosporiaceae, Cladosporium, Cladosporium_aphidis	0.00821282			0.0219599	0.0317724						0.0429626
140	Fungi, Basidiomycota, Tremellomycetes, Tremellales, Bulleribasidiaceae, Bulleribasidium, Bulleribasidium_oberjochense							0.000460136	0.00610627	0.00205328	0.00398483	5.88098e-06	0.000316458	6.15975e-05	0.000164409	0.0477366
141	Fungi, Ascomycota, Dothideomycetes, Pleosporales, Didymellaceae, Ascochyta, Ascochyta_sp			0.0125858			0.0305089				0.00263491				0.0142142
153	Fungi, Ascomycota, Dothideomycetes, Pleosporales, Sporormiaceae, Westerdykella, Westerdykella_dispersa				0.0429626			0.0315824	0.00487494				0.0214054
167	Fungi, Basidiomycota, Microbotryomycetes, Microbotryomycetes_ord_Incertae_sedis, Chrysozymaceae, Sampaiozyma, Sampaiozyma_vanillica							0.0257135								0.0285126
188	NA, NA, NA, NA, NA, NA, NA		0.00539589		0.0306628		0.0227421			0.000850273				0.00617428
210	Fungi, Ascomycota, Dothideomycetes, Capnodiales, Cladosporiaceae, Cladosporium, Cladosporium_sphaerospermum											0.0253956				0.00737953
239	Fungi, Basidiomycota, Tremellomycetes, Tremellales, Bulleribasidiaceae, Hannaella, NA							0.00821282					0.0306628	0.0155403	0.0227421	0.000877294
241	Fungi, Ascomycota, Leotiomycetes, Erysiphales, Erysiphaceae, Erysiphe, Erysiphe_patagoniaca		0.0207334							0.00529663				0.0219783
259	Fungi, Ascomycota, Sordariomycetes, Xylariales, Microdochiaceae, Microdochium, Microdochium_sp				0.00281027	0.00526592		0.0162525	4.12676e-05				0.000803608
281	Fungi, Basidiomycota, Wallemiomycetes, Wallemiales, Wallemiaceae, Wallemia, Wallemia_canadensis	0.00821282			0.0219599	0.0317724			0.00153028				0.00910444
287	Fungi, Basidiomycota, Tremellomycetes, Tremellales, Trimorphomycetaceae, Saitozyma, Saitozyma_sp		0.0102066	0.0125858	0.0490073			0.0132496						0.0117705	0.0142142	0.014656
298	Fungi, Ascomycota, Dothideomycetes, Pleosporales, Didymellaceae, NA, Didymellaceae_sp		0.0102066		0.0490073		0.0376142			0.00205209				0.0117705
332	Fungi, Basidiomycota, Microbotryomycetes, Microbotryales, Microbotryaceae, Sphacelotheca, Sphacelotheca_polygoni-persicariae											0.0429626
388	Fungi, Ascomycota, Dothideomycetes, Pleosporales, Cucurbitariaceae, NA, Cucurbitariaceae_sp	0.0195512			0.0429626				0.00487494				0.0214054
397	Fungi, Basidiomycota, Exobasidiomycetes, Tilletiales, Tilletiaceae, NA, Tilletiaceae_sp	0.00821282			0.0219599	0.0317724			0.00153028				0.00910444
447	Fungi, Ascomycota, Dothideomycetes, NA, NA, NA, NA		0.00268382	0.0260158	0.0202214					0.000316458	0.00757698			0.00318763	0.0287874
480	Fungi, Ascomycota, Dothideomycetes, Pleosporales, Didymosphaeriaceae, Paraphaeosphaeria, Paraphaeosphaeria_parmeliae		0.00539589		0.0306628		0.0227421			0.000850273				0.00617428
583	Fungi, Ascomycota, Eurotiomycetes, Chaetothyriales, Trichomeriaceae, Trichomerium, Trichomerium_dioscoreae											0.0429626				0.0144561
708	Fungi, Basidiomycota, Cystobasidiomycetes, Erythrobasidiales, Erythrobasidiales_fam_Incertae_sedis, Sakaguchia, Sakaguchia_dacryoidea	0.0195512			0.0429626				0.00487494				0.0214054
761	Fungi, Ascomycota, Eurotiomycetes, Chaetothyriales, Cyphellophoraceae, Cyphellophora, Cyphellophora_vermispora											0.0429626				0.0144561
848	Fungi, Ascomycota, Sordariomycetes, Hypocreales, Nectriaceae, Fusarium, Fusarium_oxysporum	0.00821282			0.0219599	0.0317724			0.00153028				0.00910444
870	Fungi, Basidiomycota, Microbotryomycetes, Microbotryomycetes_ord_Incertae_sedis, Chrysozymaceae, Chrysozyma, Chrysozyma_griseoflava							0.00821282				0.0306628
roots
1	Fungi, Ascomycota, Dothideomycetes, Pleosporales, Didymellaceae, NA, NAa		0.0360241	0.0406435						0.00206397	0.00361481
3	Fungi, Ascomycota, Dothideomycetes, Capnodiales, Cladosporiaceae, NA, NA	0.0358651				0.0259306
7	Fungi, Ascomycota, Leotiomycetes, Helotiales, NA, NA, NA	0.0131777		0.0385793				0.00537458								0.0297908
11	Fungi, Ascomycota, Sordariomycetes, Coniochaetales, Coniochaetaceae, Lecythophora, NA	0.0399826	0.00761229						0.00287484	0.000146245	0.0358651		0.0150833	0.000530833
12	Fungi, Ascomycota, Dothideomycetes, Pleosporales, Pleosporaceae, Alternaria, NA	0.0385793			0.0279332	0.0487655
13	Fungi, Ascomycota, Dothideomycetes, Pleosporales, Didymellaceae, Neoascochyta, Neoascochyta_paspali								0.0492508
16	Fungi, NA, NA, NA, NA, NA, NA			0.0168299							0.0134649
18	Fungi, Ascomycota, Sordariomycetes, NA, NA, NA, NA			0.00122533		0.0002427	0.000857102		0.0385793		0.00428975				0.0035625
19	Fungi, Basidiomycota, Ustilaginomycetes, Ustilaginales, Ustilaginaceae, NA, NA									0.0476271	0.0476271
24	Fungi, Ascomycota, Sordariomycetes, Hypocreales, Hypocreales_fam_Incertae_sedis, NA, NA								0.0461603	0.0259306			0.019968	0.0102351
29	Fungi, Ascomycota, Dothideomycetes, Capnodiales, Cladosporiaceae, Cladosporium, Cladosporium_grevilleae		0.000372839		0.00211159					0.00300015				0.000530833
34	Fungi, Ascomycota, Dothideomycetes, Pleosporales, Dictyosporiaceae, Dictyosporium, Dictyosporium_heptasporum		0.00287484	0.015508	0.00206397	0.00929886		0.000863158	0.000857102			0.00051895	0.000253652
35	Fungi, Basidiomycota, Ustilaginomycetes, Ustilaginales, Ustilaginaceae, Kalmanozyma, Kalmanozyma_fusiformata			0.0259306				0.0465183				0.0174028
38	Fungi, Basidiomycota, Tremellomycetes, Tremellales, Bulleribasidiaceae, Hannaella, Hannaella_kunmingensis							0.0385793
42	Fungi, Monoblepharomycota, Monoblepharidomycetes, NA, NA, NA, NA	0.0159464		0.0057713				0.0016396		0.0465183
44	Fungi, Ascomycota, Dothideomycetes, Pleosporales, Lindgomycetaceae, Clohesyomyces, Clohesyomyces_aquaticus										0.0487655
47	Fungi, Ascomycota, Sordariomycetes, Hypocreales, Hypocreales_fam_Incertae_sedis, Ustilaginoidea, Ustilaginoidea_virens		0.0325901				0.0279332
53	Fungi, Ascomycota, Dothideomycetes, Pleosporales, NA, NA, NA	0.00830811	0.00373961			0.0200272	0.0102351		0.00104921	0.00051895	0.0476271		0.0325901	0.0170781
54	Fungi, Ascomycota, Dothideomycetes, Dothideales, Aureobasidiaceae, Aureobasidium, Aureobasidium_namibiae	0.0465183	0.0259306	0.0259306				0.00256401				0.0174028
57	Fungi, Chytridiomycota, Rhizophydiomycetes, Rhizophydiales, Rhizophydiaceae, Rhizophydium, Rhizophydium_planktonicum		0.00428975		0.0200272		0.0102351			0.0006756				0.00704784
68	Fungi, Ascomycota, Sordariomycetes, Sordariales, Lasiosphaeriaceae, Arnium, NA								0.0193812
71	Fungi, Ascomycota, Dothideomycetes, Pleosporales, Lindgomycetaceae, Lindgomyces, Lindgomyces_madisonensis	0.0485365		0.0407882		0.001799	0.0016396		0.0065344	0.015508		0.0299428	0.00100855	0.000925087
75	Fungi, Ascomycota, Sordariomycetes, Glomerellales, Plectosphaerellaceae, Plectosphaerella, NA											0.00830811	0.0325901	0.0170781	0.0170781	0.016363
76	Fungi, Ascomycota, Pezizomycetes, Pezizales, Pezizaceae, NA, NA	0.0152997				0.0295476
77	Fungi, Mortierellomycota, Mortierellomycetes, Mortierellales, Mortierellaceae, Mortierella, NA			0.0259306											0.0476271
91	Fungi, Ascomycota, Dothideomycetes, Pleosporales, Massarinaceae, Massarina, NA									0.0385793
97	Fungi, Ascomycota, Sordariomycetes, Trichosphaeriales, Trichosphaeriaceae, Nigrospora, NA									0.0385793
113	Fungi, Ascomycota, Dothideomycetes, Pleosporales, Sporormiaceae, NA, Sporormiaceae_sp							0.00381796		0.00945924	0.00945924					0.00592691
172	Fungi, Basidiomycota, Agaricomycetes, Agaricales, Psathyrellaceae, Homophron, Homophron_spadiceum							0.037718					0.0325901	0.0170781	0.0170781	0.00140008
181	Fungi, Ascomycota, Sordariomycetes, Sordariales, Lasiosphaeriaceae, Echria, Echria_gigantospora								0.0492508
238	Fungi, Basidiomycota, Agaricomycetes, NA, NA, NA, NA								0.0492508
245	Fungi, Monoblepharomycota, Monoblepharidomycetes, Monoblepharidales, NA, NA, NA		0.00428975					0.0174028
252	NA, NA, NA, NA, NA, NA, NA								0.0492508
269	Fungi, Basidiomycota, Tremellomycetes, Tremellales, NA, NA, NA	0.0306401							0.00769761				0.0406435
379	Fungi, Ascomycota, Eurotiomycetes, Eurotiales, Trichocomaceae, Talaromyces, Talaromyces_veerkampii								0.0492508
643	Fungi, Ascomycota, Sordariomycetes, Sordariales, Chaetomiaceae, Chaetomium, NA		0.00428975				0.0102351			0.0006756				0.00704784
749	Fungi, Ascomycota, Sordariomycetes, Sordariales, Lasiosphaeriaceae, Echria, NA								0.0492508
1008	Fungi, Glomeromycota, Glomeromycetes, Diversisporales, Acaulosporaceae, Acaulospora, Acaulospora_spinosa							0.0100495				0.0476271
1704	Fungi, Chytridiomycota, NA, NA, NA, NA, NA															0.0259306
NA Taxonomic level not assigned
a OTU #1, Assigned as Fungi, Ascomycota, NA, NA, NA, NA, NA by Metacoder. Further assigned to family Didymellaceae by BLASTn analyses
b OTU #112, Assigned as Fungi, Basidiomycota, NA, NA, NA, NA, NA by Metacoder. Further assigned to class Microbotryomycetes incertae sedis by BLASTn analyses
